# Supplementary material for: Antioxidant Potential of Santowhite as Synthetic and Ascorbic Acid as Natural Polymer Additives
Source: Polymers (Basel). 2022 Aug 27;14(17):3518. doi: 10.3390/polym14173518 (PMC9460313; doi:10.3390/polym14173518)
Supplement: Supplementary file 1 [file polymers-14-03518-s001.zip]

Archive with 1 entries (1 files):
- polymers-1844048-supplementary.pdf
